# Supplementary material for: Insights and limitations of endometrial cancer risk prediction models for clinical applicability: a systematic review
Source: BMC Cancer. 2025 Nov 19;25:1787. doi: 10.1186/s12885-025-15200-x (PMC12628995; doi:10.1186/s12885-025-15200-x)
Supplement: Supplementary file 4 — Additional File 4. Table S1 (Reviewed Studies), Table S2 (Models), Table S3 (datasets). [file 12885_2025_15200_MOESM4_ESM.xlsx]

## Sheet: Table S1 Reviewed Studies
Additional File 3, Table S1: Included Studies
Model	Article	Authors	Year	DOI	Journal	Manuscript link
Pfeiffer	Risk Prediction for Breast, Endometrial, and Ovarian Cancer in White Women Aged 50 y or Older: Derivation and Validation from Population-Based Cohort Studies	Ruth M. Pfeiffer, Yikyung Park, Aimee R. Kreimer, James V. Lacey, Jr., David Pee, Robert T. Greenlee, Saundra S. Buys, Albert Hollenbeck, Bernard Rosner, Mitchell H. Gail, Patricia Hartge	2013	doi:10.1371/journal.pmed.1001492	PLOS Medicine	https://www.ncbi.nlm.nih.gov/pmc/articles/PMC3728034/
Husing	An epidemiological model for prediction of endometrial cancer risk in Europe	Anika Hüsing, Laure Dossus, Pietro Ferrari, Anne Tjønneland, Louise Hansen, Guy Fagherazzi, Laura Baglietto, Helena Schock, Jenny Chang-Claude, Heiner Boeing, Annika Steffen, Antonia Trichopoulou, Christina Bamia, Michalis Katsoulis, Vittorio Krogh, Domenico Palli, Salvatore Panico, N Charlotte Onland-Moret, Petra H Peeters, H Bas Bueno-de-Mesquita, Elisabete Weiderpass, Inger T Gram, Eva Ardanaz…	2016	doi: 10.1007/s10654-015-0030-9	European Journal of Epidemiology	https://link.springer.com/article/10.1007/s10654-015-0030-9
Fortner	Endometrial cancer risk prediction including serum-based biomarkers: results from the EPIC cohort	Renée T. Fortner, Anika Hüsing, Tilman Kühn, Meric Konar, Kim Overvad, Anne Tjønneland, Louise Hansen, Marie-Christine Boutron-Ruault, Gianluca Severi, Agnès Fournier, Heiner Boeing, Antonia Trichopoulou, Vasiliki Benetou, Philippos Orfanos, Giovanna Masala, Claudia Agnoli, Amalia Mattiello, Rosario Tumino, Carlotta Sacerdote, H.B(as) Bueno-de-Mesquita, Petra H.M. Peeters, Elisabete Weiderpass, I…	2017	doi: 10.1002/ijc.30560	International Journal of Cancer	https://onlinelibrary.wiley.com/doi/10.1002/ijc.30560
Hart	Population-Based Screening for Endometrial Cancer: Human vs. Machine Intelligence	Gregory R. Hart, Vanessa Yan, Gloria S. Huang, Ying Liang, Bradley J. Nartowt, Wazir Muhammad, Jun Deng	2020	doi: 10.3389/frai.2020.539879	Frontiers in Artificial Intelligence	https://www.frontiersin.org/journals/artificial-intelligence/articles/10.3389/frai.2020.539879/full
Choi	Evaluating polygenic risk scores in assessing risk of nine solid and hematologic cancers in European descendants	Jungyoon Choi, Guochong Jia, Wanqing Wen, Jirong Long, Wei Zheng	2020	doi: 10.1002/ijc.33176	International Journal of Cancer	https://onlinelibrary.wiley.com/doi/full/10.1002/ijc.33176?saml_referrer=
Fritsche	Cancer PRSweb: An Online Repository with Polygenic Risk Scores for Major Cancer Traits and Their Evaluation in Two Independent Biobanks	Lars G Fritsche, Snehal Patil, Lauren J Beesley, Peter VandeHaar, Maxwell Salvatore, Ying Ma, Robert B Peng, Daniel Taliun, Xiang Zhou, Bhramar Mukherjee	2020	doi: 10.1016/j.ajhg.2020.08.025	American Journal of Human Genetics	https://www.cell.com/ajhg/fulltext/S0002-9297(20)30320-7?_returnURL=https%3A%2F%2Flinkinghub.elsevier.com%2Fretrieve%2Fpii%2FS0002929720303207%3Fshowall%3Dtrue
Bafligil	Development and evaluation of polygenic risk scores for prediction of endometrial cancer risk in European women	Cemsel Bafligil, Deborah J Thompson, Artitaya Lophatananon, Neil A J Ryan, Miriam J Smith, Joe Dennis, Krisztina Mekli, Tracy A O'Mara, D Gareth Evans, Emma J Crosbie	2022	doi: 10.1016/j.gim.2022.05.014	Genetics in Medicine	https://www.gimjournal.org/article/S1098-3600(22)00786-9/fulltext
Shi	Risk prediction models for endometrial cancer: development and validation in an international consortium	Joy Shi, PhD, Peter Kraft, PhD, Bernard A. Rosner, PhD, Yolanda Benavente, MStat, Amanda Black, PhD, Louise A. Brinton, PhD, Chu Chen, PhD, Megan A. Clarke, PhD, Linda S. Cook, PhD, Laura Costas, MD, PhD, Luigino Dal Maso, PhD, Jo L. Freudenheim, PhD, Jon Frias-Gomez, MStat, Christine M. Friedenreich, PhD, Montserrat Garcia-Closas, MD, DrPH, Marc T. Goodman, PhD, Lisa Johnson, PhD, Carlo La Vecch…	2023	doi: 10.1093/jnci/djad014	Journal of the National Cancer Institute	https://www.ncbi.nlm.nih.gov/pmc/articles/PMC10165481/
Kitson	Predicting risk of endometrial cancer in asymptomatic women (PRECISION): Model development and external validation	Sarah J. Kitson, Emma J. Crosbie, D. Gareth Evans, Aritaya Lophatananon, Kenneth R. Muir, Darren Ashcroft, Evan Kontopantelis, Glen P. Martin	2023	doi: 10.1111/1471-0528.17729	BJOG: An international Journal of Obstetrics and Gynecology	https://obgyn.onlinelibrary.wiley.com/doi/full/10.1111/1471-0528.17729
A list of the studies included in this review with key information to access the articles, such as title, authors, date of publication, doi, journal.

## Sheet: Table S2 Models
Additional File 3, Table S2: Summary of Risk Models
Model	Region	Development Eligibility Criteria and Population Characteristics	Development Cohort	Development Sample Size, Cases (% cases)	Model Design	Risk Factors (bolded = retained)	Validation Type	Validation Cohort	Validation Eligibility Criteria and Population Characteristics	Validation Sample Size, Cases (% cases)	Final Model AUROC (95% CI)	E/O (95% CI)	Calibration Slopes
Pfeiffer (2013)	United States	Eligibility: Non-Hispanic White women with an intact uterus, no pre-existing lung cancer, colorectal cancer, ovarian cancer, or cancer of interest, not undergoing cancer treatment or participating in other screening/prevention trials, and with complete follow-up data. Characteristics: Non-Hispanic, White females, menopause status not specified PLCO: Aged 55-74 years, NIH-AARP: Aged 50-71 years	PLCO/ NIH-AARP	146679, 1559 (1.1%)	Variable Selection: Stepwise variable selection in Cox proportional hazards models Missing Data Handling: Excluded participants with missing data in any covariates as missingness was <5% Addressing Overfitting: Not specified Relative Risk: Cox proportional hazards regression Absolute Risk: Cause-specific hazard function with baseline risk from SEER White, non-Hispanic female population to calcula…	Common: BMI, Smoking status, OC use (duration), MHT use (status & duration), BMI : MHT use, Parity, Menopausal status, Age at Menopause, E+P MHT use (status & duration), unopposed estrogen MHT use (status & duration), Age at menarche, Age at first pregnancy, serum biomarkers (serum CA 125 level) Unique: Alcohol Consumption, Previous gynecologic surgery (hysterectomy and/or partial or bilateral oo…	External	NHS (Pfeiffer 2013)	Eligibility: Same as development Characteristics: Same as development except aged 30-55 years	37241, 532 (1.4%)	0.68 (0.66-0.70)	1.20 (1.11-1.29)	-
								EPIC (Husing 2016)	Eligibility: Different from development: Women with an intact uterus, no pre-existing cancers except non-melanoma skin cancer, with complete follow-up data. Data from Norway or Sweden were excluded as these locations were missing data on several risk factors. Characteristics: Females (ethnicity unspecified), aged 50-70 years, menopause status not specified	Unspecified	0.67 (0.64–0.70)	2.4 (2.13-2.72)	-
								UKBB (Kitson 2023)	Eligibility: Different from development: Women with an intact uterus, no pre-existing EC, aged 45-60 years Characteristics: (same as Kitson UKBB) Females (94% White), aged 49-65 years, 83.8% postmenopausal	222031, 902 (0.4%)	0.67	-	0.28
								CPRD (Kitson 2023)	Eligibility: Different from development: Women with an intact uterus, no pre-existing EC, aged 45-70 years Characteristics: (same as Kitson CPRD) Females (67% White), aged 46-56 years, 32.3% postmenopausal	3094371, 8585 (0.3%)	0.63	-	0.27
Hüsing (2016)	Europe (Denmark, France, Germany, Greece, Italy, The Netherlands, Spain, and the United Kingdom)	Eligibility: Women with an intact uterus, no pre-existing cancers except non-melanoma skin cancer, with complete follow-up data. Data from Norway or Sweden were excluded as these locations were missing data on several risk factors. Characteristics: Females (ethnicity unspecified), median age 50 years (95% between 27-68 years), 39% postmenopausal	EPIC	201811, 855 (0.4%)	Variable Selection: Backward elimination with linear shrinkage to limit overfitting Missing Data Handling: Simple imputation Addressing Overfitting: 5-fold cross-validation Relative Risk: Cox proportional hazards regression, with country-specific baseline adjustments Absolute Risk: Piece-wise-constant exponential baseline cause-specific hazard function with baseline risk from European Cancer Obse…	Common: BMI, Smoking status, OC use (status & duration), BMI:OC use (status), MHT use (status & duration), Parity, Age at menarche, Age at first full-term pregnancy, Menopausal status, Smoking status:menopausal status, Age at menopause, BMI:MHT use, Diabetes, Hypertension, education level Unique: Alcohol consumption:menopausal status, BMI:menopausal status, Hyperlipidemia, Physical activity	Internal	EPIC (Hüsing 2016)	Eligibility and characteristics same as development	-	0.77 (0.68-0.85)	0.99	-
								EPIC (Fortner 2017)	Eligibility: Different from development: Women with an intact uterus, no pre-existing cancers except non-melanoma skin cancer, not using exogenous hormones at blood draw, with complete follow-up data and known menopausal status. Characteristics: Females (ethnicity unspecified), aged 40-70 years, 71.8% postmenopausal	716, 247 (34.5%)	0.63 (0.58-0.67)	-	-
							External	UKBB (Kitson 2023)	Eligibility: Different from development: Women with an intact uterus, no pre-existing EC, aged 45-60 years Characteristics: (same as Kitson UK BB) Females (94% White), aged 49-65 years, 83.8% postmenopausal	222031, 902 (0.4%)	0.67	-	0.9
								CPRD (Kitson 2023)	Eligibility: Different from development: Women with an intact uterus, no pre-existing EC, aged 45-70 years Characteristics: (same as Kitson CPRD) Females (67% White), aged 46-56 years, 32.3% postmenopausal	3094371, 8585 (0.3%)	0.69	-	0.85
Fortner (2017)	Europe (Denmark, France, Germany, Greece, Italy, The Netherlands, Norway, Sweden, Spain, and the United Kingdom)	Eligibility: Women with an intact uterus, no pre-existing cancers except non-melanoma skin cancer, not using exogenous hormones at blood draw, with complete follow-up data and known menopausal status. Characteristics: Females (ethnicity unspecified), aged 40-70 years, 71.8% postmenopausal	EPIC	716, 247 (34.5%)	Serum Biomarker Collection: Blood samples analyzed for biomarkers Case-Control Matching Methods: Study recruitment center, menopausal status, age, time of day of blood collection, fasting status, and phase of menstrual cycle; 2 control subjects matched per case Variable Selection: Step-wise backwards selection Missing Data Handling: Missing analyte values imputated using center- and menopausal st…	Common: BMI, Smoking status, OC use (duration), BMI : OC use (status), MHT use (duration), Parity, Age at menarche, Age at first full-term pregnancy, Menopausal status, Smoking status:menopausal status, Age at menopause Unique: Serum biomarkers with threshold p < 0.157 (triglycerides, adiponectin, estrone, IL1Ra, TNFa, TNFR1, TNFR2, testosterone, CRP, IL6, DHEAS, estradiol, SHBG, androstenedione,…	Internal	EPIC	Eligibility and characteristics same as development	-	EC risk + selected biomarkers: 0.64 (0.60-0.68) EC risk + all biomarkers: 0.65 (0.61-0.69) Biomarkers alone: 0.62 (0.58-0.66)	-	-
Choi (2020)	United Kingdom (Scotland, Wales, and England)	Eligibility: European women, with no pre-existing cancer, no outliers for heterozygosity, low call rates, and sex chromosome aneuploidy, and part of the 1000 Genomes Project CEU cluster Characteristics: Females (of European descent), aged 40+ years, menopause status not specified	UKBB	214435, 629 (0.3%)	UKBB Genotyping: UKBB samples were genotyped using UK BiLEVE Axiom array and UKBB Axiom Array Variable selection: SNPs chosen using meta-analysis of GWAS and existing literature and the conventional genome-wide significance threshold (p <5E(-7)) Missing Data Handling: Imputed genotype data obtained using reference panels. Handling of other missing factors not specified. Addressing Overfitting: No…	Common: Age, PRS: 19 SNPs (rs113998067, rs148261157, rs1740828, rs2747716, rs4733613, rs139584729, rs35286446, rs1679014, rs10835920, rs9668337, rs3184504, rs10850382, rs7981863, rs2498796, rs937213, rs17601876, rs1129506, rs11263761, rs882380), 17 loci Unique: 10 principal components related to Ancestry	Internal	UKBB (Choi 2020)	Eligibility and characteristics same as development	-	0.56 (0.54-0.58)	-	-
Fritsche (2020)	United States (Michigan) & United Kingdom (Scotland, Wales, and England)	Eligibility: Women of European descent, with no pre-existing cancer or benign neoplasm of the female genital organ, with no missing EHR data, SNP odds ratios, or EHR data, missing risk alleles, risk allele frequencies (RAF), or SNP-disease odds ratios as well as RAFs that deviated more than 15% with the GWAS Catalog RAFs Characteristics: Menopause status unspecified (MGI: Inferred to be of recent…	MGI	20141, 643 (3.2%)	UKBB: Prospective cohort with case-control design Outcome Ascertainment: Phenome generation using ICD9/10 codes Genotyping: Used UKBB Imputed Dataset and analysed 408,961 White British individuals and 47,836,001 variants Case-Control Matching Methods: Age, sex, genotyping principal components; up to 10 controls per case Variable selection: Identified significant SNPs using fixed thresholds and LD…	Common: Age, PRS: 16 of 20 SNPs from GWAS Catalog (rs113998067, rs148261157, rs1740828, rs4733613, rs1679014, rs10835920, rs9668337, rs3184504, rs10850382, rs7981863, rs2498796, rs937213, rs17601876, rs1129506, rs11263761, rs882380) Unique: PRS: 4 of 20 SNPs from GWAS Catalog (rs7579014, rs13328298, rs9639594, rs4607001), the first 4 principal components obtained from the principal component anal…	Internal	UKBB (Fritsche 2020)	Eligibility and characteristics same as development	-	0.57 (0.55-0.60)	-	-
			UKBB	220896, 1285 (0.6%)
Hart (2020)	United States	Eligibility: Not specified Characteristics: Non-Hispanic, White females, aged 50-74 years, menopause status not specified	PLCO	78215, 961 (1.2%)	Variable Selection: Literature-informed manual selection Missing Data Handling: Not specified. Addressing Overfitting: 10-fold cross-validation Absolute Risk: ML algorithms to calculate 5-year AR	Common: BMI, Smoking status, OC use, Parity, Age at menarche, Age at menopause, Age, Diabetes, Hypertension Unique: Weight, Race, Ovarian surgery, Arthritis, Emphysema, Heart disease, Stroke, Another cancer, Family history of breast, ovarian, or endometrial cancer	Internal	PLCO (Hart 2020)	-	-	Training range (0.68-0.99) Testing range (0.68-0.95)	-	-
Bafligil (2022)	United Kingdom (Manchester, England)	Eligibility: Women with an intact uterus of European descent participating in local breast cancer screening study, with no pre-existing endometrial cancer, and no endometrial cancer at follow-up Characteristics: Women of White European descent, mean range 55-63 years (some <50 and >70), menopause status not specified	Manchester University NHS Foundation Trust	1757, 555 (31.6%)	Variable selection: SNPs from literature review and ECAC GWAS Missing Data Handling: Samples were imputed using the 1000 Genomes Project reference panel (v3) and genotypes were imputed using IMPUTEv2 for nonoverlapping 5 megabase intervals Address Overfitting: Not specified; reducing noise in data using quality control measures, excluding first-degree relatives, and using SNPs from independent st…	Common: BMI, Age, PRS (PRS19): 18 genome-wide significant SNPs including the AKT1 variant (rs113998067, rs148261157, rs1740828, rs2747716, rs4733613, rs139584729, rs35286446, rs1679014, rs10835920, rs9668337, rs3184504, rs10850382, rs7981863, rs937213, rs17601876, rs1129506, rs11263761, rs882380) Unique: PRS (PRS19): 1 genome-wide significant SNP (rs2498794)	Internal	Manchester University NHS Foundation Trust (Bafligil 2022)	-	-	PRS19: 0.58 (0.56-0.61) PRS24: 0.55 (0.52-0.58) PRS72: 0.57 (0.54-0.60) BMI+Age: 0.77 (0.74-0.80) BMI + Age + PRS19 (Final model): 0.79 (0.76-0.82) PRS19 Endometrioid: 0.59 (0.56-0.62) PRS19 Non-Endometrioid: 0.57 (0.52-0.62)	-	-
							External	UKBB (Bafligil 2022)	Different from development eligibility criteria: Women with an intact uterus, and with no pre-existing cancer except non-melanoma skin cancer Characteristics: Females (ethnicity unspecified), mean range 56-61 years, menopause status not specified UKBB Genotyping: UKBB samples were genotyped using Affymetrix UK BiLEVE Axiom array and UKBB Axiom Array	118640, 1676 (1.4%)	PRS19: 0.56 (0.54-0.57) PRS24: 0.53 (0.52-0.54) PRS72: 0.54 (0.52-0.55) BMI+Age: 0.74 (0.73-0.75) BMI + Age + PRS19 (Final model): 0.75 (0.73-0.76)
Shi (2023)	United States, Canada (Alberta), Europe (Italy, Spain, Switzerland, Poland), Australia	Eligibility: White, postmenopausal women aged 40-85 years Characteristics: White females, aged 45-85 years, 100% postmenopausal	E2C2	15727, 6665 (42.4%)	Variable Selection: LASSO Missing Data Handling: If one study did not collect data for a particular risk factor, all participants in the study were assigned a missing indicator. Any participants with missing data for a study that did collect a given risk factor were excluded from analysis. Address Overfitting: LASSO, leave-one-study-out cross-validation PRS Development: None Relative Risk: LASSO …	Common: BMI, Smoking status, OC use (status & duration), Parity, Age at Menarche, Age at First Pregnancy, Diabetes, Hypertension, MHT use (status), BMI:MHT use, 18 SNPs (only for genetic model; rs113998067, rs148261157, rs1740828, rs2747716, rs4733613, rs139584729, rs1679014, rs10835920, rs9668337, rs3184504, rs10850382, rs7981863, rs2498796, rs937213, rs17601876, rs1129506, rs11263761, rs882380)…	External	NHS (Shi 2023)	Different from development eligibility criteria: White, postmenopausal women with an intact uterus, aged 45+ years, with no pre-existing cancer (except nonmelanoma skin cancer), or deceased Characteristics: White Females, 100% postmenopausal NHS: aged 45-75 years (30-55 years at enrolment) NHS II: aged 45-66 years (25-42 years at enrolment)	68150, 700 (1.03%)	0.65 (0.63-0.67)	0.55 (0.51-0.59)
								NHS genetic cohort (Shi 2023)		11365, 166 (1.46%)	Epidemiologic: 0.61 (0.57-0.66) Epidemiological + Genetic: 0.61 (0.57-0.66)	-	-
								NHS II (Shi 2023)		56076, 304 (0.5%)	0.69 (0.66-0.72)	1.09 (0.98-1.22)	-
								PLCO (Shi 2023)	Different from development eligibility criteria: White, postmenopausal women with an intact uterus, aged 45-75 years, with no pre-existing cancer (except nonmelanoma skin cancer), or deceased Characteristics: Non-Hispanic, White Females, aged 52-75 years (55-74 years at enrolment), 100% postmenopausal	39996, 511 (1.3%)	0.64 (0.61-0.66)	1.04 (0.95-1.13)	-
								PLCO genetic cohort (Shi 2023)		30102, 401 (1.3%)	Epidemiologic: 0.63 (0.61-0.66) Epidemiological + Genetic: 0.66 (0.64-0.69)	Epidemiological + Genetic: 0.94 (0.85 -1.03)	-
Kitson (2023)	United Kingdom (Scotland, Wales, and England)	Eligibility: Women with an intact uterus, no pre-existing endometrial cancer, aged 40-70 years Characteristics: Females (94% White), aged 49-65 years, 83.8% postmenopausal	UKBB	222031, 902 (0.4%)	Variable selection: Automated backward selection in Cox regression with a majority method approach across multiple imputed data Missing Data Handing: Multiple imputation for UKBB, mean imputation or by educated assumption through another variable for CPRD Addressing Overfitting: Variable coefficients were adjusted for optimism. Relative Risk: Cox proportional hazards regression Absolute Risk: Fle…	Full model: Common: BMI, Smoking status, OC use (duration), MHT use (status), BMI:MHT use, Age at menarche, Age at menopause, Age, Type 2 Diabetes, Number of live births (Parity), Age at first live birth Unique: Waist circumference, Tamoxifen Use, Age at last live birth, Family history of colorectal cancer, PCOS, HbA1C Basic Model: Common: BMI, Age Unique: None	Internal	UKBB	-	-	BMI+Age (Basic model): 0.71 Full model: 0.74 (0.74-0.76)	-	BMI+Age (Basic model): 1.00 Full model: 1.03 (1.01-1.06)
							External	CPRD (Kitson 2023)	Eligibility: Same as development eligibility criteria, except age 45-60 years Characteristics: Females (67% White), aged 46-56 years, 32.3% postmenopausal	3094371, 8585 (0.3%)	BMI+Age (Basic model): 0.69 (0.68-0.69) Any EC (Full model): 0.7 (0.69-0.70) Non-Endometrioid (Full model): 0.72 (0.69-0.74)	Full model: Any EC: 1.03 (1.01-1.05)	BMI+Age (Basic model): 0.93 (0.90-0.95) Any EC (Full model): 1.14 (1.11-1.17) Non-Endometrioid (Full model): 1.14 (1.00-1.28)
	A detailed overview of the models developed or validated in reviewed studies. This includes all the variables used for the comparison of the models in our systematic review.

## Sheet: Table S3 Cohorts
Additional File 3, Table S3: Description of Cohorts used in reviewed papers
	Recruitment Period	Data Collection Period (Follow-Up Years)	Study Design
UKBB (Bafligil, Choi, Fritsche, Husing, Kitson, Pfeiffer)	2006-2010	Until 2016 in England and Wales, and 2015 in Scotland Bafligil: Genetic data collecting April 2019	Design: Prospective cohort Recruitment: Biomedical database with information from participants recruited through 22 centers Outcome Ascertainment: National cancer registry linkage
Prostate, Lung, Colorectal, and Ovarian Cancer Screening Trial (PLCO) (Hart, Pfeiffer, Shi)	1993-2001	Hart: Dates unspecified (13 years) Pfeiffer: Until December 31, 2005 (4-12 years) Shi: Median start 1997 (10 years)	Design: Prospective Cohort Recruitment: Randomized control trial that collected data from 10 screening centers Outcome Ascertainment: Annual study updates, death certificates, review of medical records Case-Control Matching Methods: Not specified Hart: Data 70-30 split, and ensured case proportions matched
Clinical Practice Research Datalink (CPRD) (Husing, Kitson, Pfeiffer)	2000-2018	1 January 2000 - 31 December 2018 (10 years)	Design: Prospective Cohort Recruitment: Clinical data collected from routine visits to primary care facilities in UK (including electronic health records) Outcome Ascertainment: National cancer registry linkage Case-Control Matching Methods: Not specified
European Prospective Investigation into Cancer and Nutrition (EPIC) (Fortner, Husing, Pfeiffer)	1992-2000	Dates unspecified (<1-16 years) Fortner: June 1999-December 2003 (0-11 years)	Design: Prospective Cohort Recruitment: Multicenter recruitment from 23 study centers across 10 European countries. Outcome Ascertainment: Several methods (record linkage with regional cancer registries, linkage to health insurance records, active follow-up, and systematic requests of patient records from pathology registries) Case-Control Matching Methods: Not specified for Hüsing or Pfeiffer. S…
Nurses’ Health Study (NHS) (Pfeiffer, Shi)	1976	Pfeiffer: July 1990 - June 2004 (14-28 years) Shi: 1976 -2012 for full cohort and 1976-2004 for genetic data (10 years or until lost to follow-up)	Design: Prospective cohort Recruitment: Voluntary via questionnaires Outcome Ascertainment: Questionnaire or death records Case-Control Matching Methods: Not specified
NHS II (Shi)	1989	1993-2013 (10 years or until lost to follow-up)
Endometrial Cancer Epidemiology Consortium (E2C2) (Shi)	1979-2019	Not specified	Design: Case-control data Recruitment: Pooled data from 19 of the 37 studies across the United States, Canada, Europe, China, Australia. Outcome Ascertainment: Collected 6-12 months before date of diagnosis for cases and at the date of the interview for controls Case-Control Matching Methods: Age-matching
Michigan Genomics Initiative (MGI) (Fritsche)	2012-2018	Ongoing (assumed until end of publication 2-8 years)	Design: Case-control data Recruitment: Those in Michigan Medicine Health System between 2012-2018 waiting for diagnostic or interventional procedures during either preoperative visit, prior to a procedure, or on procedure day that require anesthesia. Outcome Ascertainment: Phenome generation Genotyping: Blood sample donation for genetic analysis Phenome generation: Based on ICD9-CM and ICD10-CM c…
Manchester University NHS (Bafligil)	Oct 2015-January 2017	IQR 8.1-8.9 years (median 8.9)	Design: Case-control data Recruitment: Cases were women treated for EC at Manchester University NHS Foundation Trust who donated clinicopathological data and blood sample for future research; Controls were eligible women of European descent in general population. Outcome Ascertainment: Women who were already treated for cancer at the trust. Genotyping: Genomic DNA extracted from peripheral blood …
National Institutes of Health–AARP Diet and Health Study (NIH-AARP) (Pfeiffer)	1995-1996	Until December 31, 2003 (7-8 years)	Design: Prospective cohort Recruitment: Via mailed food frequency questionnaire to American Association of Retired Persons members aged 50-69 years and who lived in one of six states or two metropolitan areas with high-quality cancer registries Outcome Ascertainment: State registry linkage Case-Control Matching Methods: Not specified
	A detailed overview of the cohorts used in the developement or validation of each model.
