# Supplementary material for: Insights and limitations of endometrial cancer risk prediction models for clinical applicability: a systematic review
Source: BMC Cancer. 2025 Nov 19;25:1787. doi: 10.1186/s12885-025-15200-x (PMC12628995; doi:10.1186/s12885-025-15200-x)
Supplement: Supplementary file 5 — Additional File 5. Table S4 (All SNP Models). [file 12885_2025_15200_MOESM5_ESM.xlsx]

## Sheet: Table S4 All SNP Models
Additional File 4, Table S4: A list of common SNPs in SNP Models
Model	Choi	Fritsche	Bafligil - PRS19	Bafligil - PRS24	Bafligil - PRS72	Shi
SNP 1	rs113998067	rs113998067	rs113998067	rs113998067	rs113998067	rs113998067		Legend
SNP 2	rs148261157	rs148261157	rs148261157	rs148261157	rs148261157	rs148261157			Unique SNP
SNP 3	rs1740828	rs1740828	rs1740828	rs1740828	rs1740828	rs1740828			SNP common in 2 models
SNP 4	rs2747716		rs2747716	rs2747716	rs2747716	rs2747716			SNP common* in 3 models
SNP 5	rs4733613	rs4733613	rs4733613	rs4733613	rs4733613	rs4733613			SNP common* in all models
SNP 6	rs139584729		rs139584729	rs139584729	rs139584729	rs139584729		*SNPs are not considered common if developed from the same model (i.e., Bafligil et al.'s PRS19, PRS24, and PRS72)
SNP 7	rs35286446		rs35286446	rs35286446	rs35286446
SNP 8	rs1679014	rs1679014	rs1679014	rs1679014	rs1679014	rs1679014
SNP 9	rs10835920	rs10835920	rs10835920	rs10835920	rs10835920	rs10835920
SNP 10	rs9668337	rs9668337	rs9668337	rs9668337	rs9668337	rs9668337
SNP 11	rs3184504	rs3184504	rs3184504	rs3184504	rs3184504	rs3184504
SNP 12	rs10850382	rs10850382	rs10850382	rs10850382	rs10850382	rs10850382
SNP 13	rs7981863	rs7981863	rs7981863	rs7981863	rs7981863	rs7981863
SNP 14	rs2498796	rs2498796				rs2498796
SNP 15	rs937213	rs937213	rs937213	rs937213	rs937213	rs937213
SNP 16	rs17601876	rs17601876	rs17601876	rs17601876	rs17601876	rs17601876
SNP 17	rs1129506	rs1129506	rs1129506	rs1129506	rs1129506	rs1129506
SNP 18	rs11263761	rs11263761	rs11263761	rs11263761	rs11263761	rs11263761
SNP 19	rs882380	rs882380	rs882380	rs882380	rs882380	rs882380
SNP 20		rs13328298
SNP 21		rs9639594
SNP 22			rs2498794	rs2498794	rs2498794
SNP 23				rs1953358	rs1953358
SNP 24				rs673604	rs673604
SNP 25				rs8178648	rs8178648
SNP 26				rs9399840	rs9399840
SNP 27				rs79575945	rs79575945
SNP 28				rs138843373	rs138843373
SNP 29					rs4312007
SNP 30					rs76762469
SNP 31					rs558029
SNP 32					rs7967338
SNP 33					rs11583244
SNP 34					rs117670121
SNP 35					rs1677893
SNP 36					rs11069840
SNP 37					rs538150087
SNP 38					rs144076224
SNP 39					rs139948912
SNP 40					rs4072776
SNP 41					rs141265605
SNP 42					rs60310219
SNP 43					rs34676612
SNP 44					rs1533495
SNP 45					rs117338667
SNP 46					rs60856912
SNP 47					rs150325239
SNP 48		rs4607001			rs4607001
SNP 49					rs9616483
SNP 50		rs7579014			rs7579014
SNP 51					rs2920505
SNP 52					rs73044842
SNP 53					rs72716510
SNP 54					rs7713218
SNP 55					rs7729155
SNP 56					rs1357050
SNP 57					rs76165228
SNP 58					rs2982732
SNP 59					rs9296422
SNP 60					rs149369224
SNP 61					rs117274813
SNP 62					rs117978821
SNP 63					rs1553183
SNP 64					rs10505508
SNP 65					rs6470612
SNP 66					rs1356332
SNP 67					rs13250178
SNP 68					rs6468088
SNP 69					rs1923357
SNP 70					rs3808753
SNP 71					rs577034498
SNP 72					rs535955703
SNP 73					rs2659685
SNP 74					rs149404333
SNP 75					rs60515555
